# Supplementary material for: Construction of a Near-Infrared Viscosity Fluorescent Probe Targeting Mitochondria and Study on Its pH-Coordinated Effect
Source: Molecules. 2026 Jul 2;31(13):2324. doi: 10.3390/molecules31132324 (PMC13362614; doi:10.3390/molecules31132324)
Supplement: Supplementary file 1 [file molecules-31-02324-s001.zip]

Archive with 1 entries (1 files):
- molecules-4390046-supplementary.pdf
